# Supplementary material for: BRCA1-Dependent Translational Regulation in Breast Cancer Cells
Source: PLoS One. 2013 Jun 21;8(6):e67313. doi: 10.1371/journal.pone.0067313 (PMC3689694; doi:10.1371/journal.pone.0067313)
Supplement: Table S5 — IPA drug targets that displayed an altered translation in BRCA1-depleted MCF7 cells compared to control MCF7 cells. Each gene is annotated in the table with the gene symbol, the relative translatability (polyRNA/totRNA), the GenBank accession number, the gene name, the family and the IPA drugs. (XLS) [file pone.0067313.s007.xls]

## Sheet: Feuil1
	Gene Symbol	polyRNA / totRNA	GenBank	Gene Title	Family	IPA drug
	PDE7A	0.503067	NM_002603	phosphodiesterase 7A	enzyme	dyphylline, nitroglycerin, aminophylline, anagrelide, milrinone, dipyridamole, tolbutamide, theophylline, pentoxifylline
	TOP1	1.9	NM_003286	topoisomerase (DNA) I	enzyme	elsamitrucin, T 0128, CT-2106, BN 80927, tafluposide, TAS-103, beta-lapachone, irinotecan, topotecan, 9-amino-20-camptothecin, rubitecan, gimatecan, karenitecin
	DPYD	6.06976	NM_000110	dihydropyrimidine dehydrogenase	enzyme	eniluracil
	HELB	0.445359	NM_033647	helicase (DNA) B	enzyme	epirubicin
	ADH1A	1.66126	NM_000667	alcohol dehydrogenase 1A (class I), alpha polypeptide	enzyme	fomepizole
	POLE4	2.67598	NM_019896	polymerase (DNA-directed), epsilon 4, accessory subunit	enzyme	gemcitabine
	GRM8	0.284149	NM_000845	glutamate receptor, metabotropic 8	G-protein coupled receptor	fasoracetam
	NPR2	0.446807	NM_003995	natriuretic peptide receptor B/guanylate cyclase B (atrionatriuretic peptide receptor B)	G-protein coupled receptor	nesiritide
	DRD2	2.06749	NM_000795	dopamine receptor D2	G-protein coupled receptor	paliperidone, risperidone, buspirone, bifeprunox, iloperidone, blonanserin, asenapine, pardoprunox, ocaperidone, abaperidone, SLV-314, cariprazine, rotigotine, lurasidone, opipramol, paliperidone palmitate, chloropromazine, metoclopramide, sulpiride, meloxicam, amantadine, trifluoperazine, fluphenazine, pimozide, clozapine, haloperidol, fluoxetine/olanzapine, fluphenazine decanoate, thiothixene, …
	TBXA2R	1.66257	NM_001060	thromboxane A2 receptor	G-protein coupled receptor	S-18886, torsemide
	CYSLTR1	0.432126	NM_006639	cysteinyl leukotriene receptor 1	G-protein coupled receptor	zeneca ZD 3523, montelukast, zafirlukast
	CACNA1C	3.12149	NM_000719	calcium channel, voltage-dependent, L type, alpha 1C subunit	ion channel	MEM-1003, amlodipine/olmesartan medoxomil, clevidipine butyrate, amlodipine/valsartan/hydrochlorothiazide, amlodipine/telmisartan, aliskiren/amlodipine, amlodipine/olmesartan medoxomil/hydrochlorothiazide, aliskiren/amlodipine/hydrochlorothiazide, amlodipine/benazepril, diltiazem, verapamil, mibefradil, bepridil, enalapril/felodipine, amlodipine/atorvastatin, nisoldipine, isradipine, felodipine, …
	AKT3	0.108981	NM_005465	v-akt murine thymoma viral oncogene homolog 3 (protein kinase B, gamma)	kinase	enzastaurin
	CDK6	2.67065	NM_001145306	cyclin-dependent kinase 6	kinase	PD-0332991, flavopiridol
	JAK1	2.06543	NM_002227	Janus kinase 1	kinase	ruxolitinib
	PIK3CB	2.23016	NM_006219	phosphoinositide-3-kinase, catalytic, beta polypeptide	kinase	SF 1126, PX-866, NVP-BEZ235, 2-(1H-indazol-4-yl)-6-(4-methanesulfonylpiperazin-1-ylmethyl)-4-morpholin-4-ylthieno(3,2-d)pyrimidine, BKM120, XL147
	MAP4K5	2.77788	NM_006575	mitogen-activated protein kinase kinase kinase kinase 5	kinase	vemurafenib
	TNK2	0.256812	NM_001010938	tyrosine kinase, non-receptor, 2	kinase	vemurafenib
	THRA	1.92485	NM_003250	thyroid hormone receptor, alpha	ligand-dependent nuclear receptor	3,5-diiodothyropropionic acid, amiodarone, levothyroxine, L-triiodothyronine
	RXRA	0.589508	NM_002957	retinoid X receptor, alpha	ligand-dependent nuclear receptor	bexarotene, tretinoin, 9-cis-retinoic acid
	PPARA	2.39698	NM_001001928	peroxisome proliferator-activated receptor alpha	ligand-dependent nuclear receptor	choline fenofibrate, NS-220, tesaglitazar, clofibrate, fenofibrate, docosahexaenoic acid, gemfibrozil
	PPARD	1.92758	NM_001171818	peroxisome proliferator-activated receptor delta	ligand-dependent nuclear receptor	GW501516
	PSCA	1.89243	NM_005672	prostate stem cell antigen	other	AGS-1C4D4
	COL25A1	2.27979	NM_032518	collagen, type XXV, alpha 1	other	collagenase clostridium histolyticum
	COL8A2	0.633597	NM_005202	collagen, type VIII, alpha 2	other	collagenase clostridium histolyticum
	COL5A1	0.559443	NM_000093	collagen, type V, alpha 1	other	collagenase clostridium histolyticum
	COL2A1	0.199351	NM_001844	collagen, type II, alpha 1	other	collagenase clostridium histolyticum
	FOLH1	0.48158	NM_001014986	folate hydrolase (prostate-specific membrane antigen) 1	peptidase	capromab pendetide
	HDAC8	1.75376	NM_001166418	histone deacetylase 8	transcription regulator	tributyrin, belinostat, pyroxamide, vorinostat, romidepsin
	ITGB3	1.81874	NM_000212	integrin, beta 3 (platelet glycoprotein IIIa, antigen CD61)	transmembrane receptor	TP 9201, EMD121974, tirofiban
